# Supplementary material for: Multi-layered maps of neuropil with segmentation-guided contrastive learning
Source: Nat Methods. 2023 Nov 20;20(12):2011–20. doi: 10.1038/s41592-023-02059-8 (PMC10703674; doi:10.1038/s41592-023-02059-8)
Supplement: Supplementary file 4 — Numerical data for plots. [file 41592_2023_2059_MOESM4_ESM.xlsx]

## Sheet: c-pre_P23-post_pred
root_id	pre_type	post_type	n_syn	post_ratio
864691135278563233	E-P-23	U	58	0.101933
864691135293126156	E-P-23	U	87	0.0692124
864691135491639135	E-P-23	U	96	0.079536
864691135517422218	E-P-23	U	61	0.0714286
864691135715540506	E-P-23	U	111	0.0998201
864691135737169028	E-P-23	U	24	0.0655738
864691135737765745	E-P-23	U	139	0.105543
864691135800043106	E-P-23	U	16	0.0761905
864691136039640318	E-P-23	U	37	0.0654867
864691136039730942	E-P-23	U	51	0.09375
864691136041429590	E-P-23	U	36	0.0841121
864691136286841795	E-P-23	U	49	0.0636364
864691135278563233	E-P-23	E-P	64	0.112478
864691135293126156	E-P-23	E-P	125	0.0994431
864691135491639135	E-P-23	E-P	192	0.159072
864691135517422218	E-P-23	E-P	95	0.111241
864691135715540506	E-P-23	E-P	140	0.125899
864691135737169028	E-P-23	E-P	43	0.117486
864691135737765745	E-P-23	E-P	176	0.133637
864691135800043106	E-P-23	E-P	29	0.138095
864691136039640318	E-P-23	E-P	50	0.0884956
864691136039730942	E-P-23	E-P	115	0.211397
864691136041429590	E-P-23	E-P	58	0.135514
864691136286841795	E-P-23	E-P	96	0.124675
864691135278563233	E-P-23	I-all	43	0.0755712
864691135293126156	E-P-23	I-all	69	0.0548926
864691135491639135	E-P-23	I-all	86	0.071251
864691135517422218	E-P-23	I-all	53	0.0620609
864691135715540506	E-P-23	I-all	75	0.067446
864691135737169028	E-P-23	I-all	17	0.0464481
864691135737765745	E-P-23	I-all	94	0.0713743
864691135800043106	E-P-23	I-all	17	0.0809524
864691136039640318	E-P-23	I-all	41	0.0725664
864691136039730942	E-P-23	I-all	36	0.0661765
864691136041429590	E-P-23	I-all	33	0.0771028
864691136286841795	E-P-23	I-all	56	0.0727273
864691135278563233	E-P-23	E-P-23	193	0.339192
864691135293126156	E-P-23	E-P-23	266	0.211615
864691135491639135	E-P-23	E-P-23	423	0.350456
864691135517422218	E-P-23	E-P-23	156	0.18267
864691135715540506	E-P-23	E-P-23	360	0.323741
864691135737169028	E-P-23	E-P-23	160	0.437158
864691135737765745	E-P-23	E-P-23	333	0.252847
864691135800043106	E-P-23	E-P-23	86	0.409524
864691136039640318	E-P-23	E-P-23	135	0.238938
864691136039730942	E-P-23	E-P-23	169	0.310662
864691136041429590	E-P-23	E-P-23	146	0.341121
864691136286841795	E-P-23	E-P-23	109	0.141558
864691135278563233	E-P-23	E-P-4	67	0.11775
864691135293126156	E-P-23	E-P-4	118	0.0938743
864691135491639135	E-P-23	E-P-4	85	0.0704225
864691135517422218	E-P-23	E-P-4	99	0.115925
864691135715540506	E-P-23	E-P-4	117	0.105216
864691135737169028	E-P-23	E-P-4	18	0.0491803
864691135737765745	E-P-23	E-P-4	88	0.0668185
864691135800043106	E-P-23	E-P-4	9	0.0428571
864691136039640318	E-P-23	E-P-4	71	0.125664
864691136039730942	E-P-23	E-P-4	17	0.03125
864691136041429590	E-P-23	E-P-4	48	0.11215
864691136286841795	E-P-23	E-P-4	105	0.136364
864691135278563233	E-P-23	E-P-5	28	0.0492091
864691135293126156	E-P-23	E-P-5	226	0.179793
864691135491639135	E-P-23	E-P-5	44	0.036454
864691135517422218	E-P-23	E-P-5	120	0.140515
864691135715540506	E-P-23	E-P-5	42	0.0377698
864691135737169028	E-P-23	E-P-5	21	0.057377
864691135737765745	E-P-23	E-P-5	151	0.114655
864691135800043106	E-P-23	E-P-5	4	0.0190476
864691136039640318	E-P-23	E-P-5	76	0.134513
864691136039730942	E-P-23	E-P-5	23	0.0422794
864691136041429590	E-P-23	E-P-5	14	0.0327103
864691136286841795	E-P-23	E-P-5	118	0.153247
864691135278563233	E-P-23	E-P-6	5	0.00878735
864691135293126156	E-P-23	E-P-6	93	0.0739857
864691135491639135	E-P-23	E-P-6	4	0.003314
864691135517422218	E-P-23	E-P-6	61	0.0714286
864691135715540506	E-P-23	E-P-6	4	0.00359712
864691135737169028	E-P-23	E-P-6	0	0
864691135737765745	E-P-23	E-P-6	72	0.0546697
864691135800043106	E-P-23	E-P-6	1	0.0047619
864691136039640318	E-P-23	E-P-6	21	0.0371681
864691136039730942	E-P-23	E-P-6	2	0.00367647
864691136041429590	E-P-23	E-P-6	2	0.0046729
864691136286841795	E-P-23	E-P-6	35	0.0454545
864691135278563233	E-P-23	I-BC	45	0.0790861
864691135293126156	E-P-23	I-BC	127	0.101034
864691135491639135	E-P-23	I-BC	72	0.059652
864691135517422218	E-P-23	I-BC	110	0.128806
864691135715540506	E-P-23	I-BC	107	0.096223
864691135737169028	E-P-23	I-BC	32	0.0874317
864691135737765745	E-P-23	I-BC	145	0.110099
864691135800043106	E-P-23	I-BC	18	0.0857143
864691136039640318	E-P-23	I-BC	40	0.0707965
864691136039730942	E-P-23	I-BC	25	0.0459559
864691136041429590	E-P-23	I-BC	45	0.10514
864691136286841795	E-P-23	I-BC	115	0.149351
864691135278563233	E-P-23	I-BPC	22	0.0386643
864691135293126156	E-P-23	I-BPC	40	0.0318218
864691135491639135	E-P-23	I-BPC	54	0.044739
864691135517422218	E-P-23	I-BPC	35	0.0409836
864691135715540506	E-P-23	I-BPC	60	0.0539568
864691135737169028	E-P-23	I-BPC	18	0.0491803
864691135737765745	E-P-23	I-BPC	42	0.0318907
864691135800043106	E-P-23	I-BPC	10	0.047619
864691136039640318	E-P-23	I-BPC	32	0.0566372
864691136039730942	E-P-23	I-BPC	28	0.0514706
864691136041429590	E-P-23	I-BPC	17	0.0397196
864691136286841795	E-P-23	I-BPC	23	0.0298701
864691135278563233	E-P-23	I-MC	30	0.0527241
864691135293126156	E-P-23	I-MC	91	0.0723946
864691135491639135	E-P-23	I-MC	76	0.062966
864691135517422218	E-P-23	I-MC	57	0.0667447
864691135715540506	E-P-23	I-MC	75	0.067446
864691135737169028	E-P-23	I-MC	23	0.0628415
864691135737765745	E-P-23	I-MC	69	0.0523918
864691135800043106	E-P-23	I-MC	13	0.0619048
864691136039640318	E-P-23	I-MC	55	0.0973451
864691136039730942	E-P-23	I-MC	49	0.0900735
864691136041429590	E-P-23	I-MC	26	0.0607477
864691136286841795	E-P-23	I-MC	55	0.0714286
864691135278563233	E-P-23	I-NGC	14	0.0246046
864691135293126156	E-P-23	I-NGC	15	0.0119332
864691135491639135	E-P-23	I-NGC	75	0.0621375
864691135517422218	E-P-23	I-NGC	7	0.00819672
864691135715540506	E-P-23	I-NGC	21	0.0188849
864691135737169028	E-P-23	I-NGC	10	0.0273224
864691135737765745	E-P-23	I-NGC	8	0.00607441
864691135800043106	E-P-23	I-NGC	7	0.0333333
864691136039640318	E-P-23	I-NGC	7	0.0123894
864691136039730942	E-P-23	I-NGC	29	0.0533088
864691136041429590	E-P-23	I-NGC	3	0.00700935
864691136286841795	E-P-23	I-NGC	9	0.0116883

## Sheet: d-pre_pred-post_P23
root_id	post_type	pred_pre_type	n_syn	pre_ratio
864691134884871930	E-P-23	U	370	0.150407
864691134884892666	E-P-23	U	471	0.102325
864691134947701500	E-P-23	U	783	0.133118
864691135013120406	E-P-23	U	415	0.11008
864691135210431424	E-P-23	U	496	0.119346
864691135278563233	E-P-23	U	644	0.123159
864691135293126156	E-P-23	U	436	0.13728
864691135345425311	E-P-23	U	408	0.107115
864691135359111256	E-P-23	U	282	0.11809
864691135367211513	E-P-23	U	533	0.114451
864691135367453433	E-P-23	U	157	0.11912
864691135373972297	E-P-23	U	423	0.124595
864691135386569345	E-P-23	U	576	0.135689
864691135394158069	E-P-23	U	521	0.109962
864691135394306293	E-P-23	U	556	0.116758
864691135462502557	E-P-23	U	378	0.10541
864691135467580044	E-P-23	U	435	0.122328
864691135478396358	E-P-23	U	419	0.0939251
864691135491639135	E-P-23	U	635	0.129223
864691135502235573	E-P-23	U	357	0.118526
864691135517422218	E-P-23	U	208	0.128633
864691135560494305	E-P-23	U	592	0.0960415
864691135560718049	E-P-23	U	643	0.125097
864691135564963159	E-P-23	U	822	0.13944
864691135571097837	E-P-23	U	435	0.108777
864691135590140683	E-P-23	U	472	0.112008
864691135616174185	E-P-23	U	448	0.114402
864691135715540506	E-P-23	U	541	0.104119
864691135737169028	E-P-23	U	381	0.121998
864691135737765745	E-P-23	U	454	0.132826
864691135753909197	E-P-23	U	502	0.151707
864691135776943456	E-P-23	U	646	0.101016
864691135785513412	E-P-23	U	439	0.0975556
864691135785513668	E-P-23	U	408	0.111781
864691135785577156	E-P-23	U	278	0.129907
864691135800043106	E-P-23	U	328	0.123447
864691135855919918	E-P-23	U	789	0.153204
864691135873811598	E-P-23	U	425	0.129573
864691135884144240	E-P-23	U	421	0.118258
864691135888465801	E-P-23	U	922	0.125887
864691135926407380	E-P-23	U	625	0.114595
864691135941274484	E-P-23	U	288	0.133333
864691135946763105	E-P-23	U	684	0.123913
864691135975789891	E-P-23	U	222	0.0928094
864691135975869251	E-P-23	U	612	0.119415
864691136004907466	E-P-23	U	325	0.114437
864691136020517624	E-P-23	U	432	0.147945
864691136039640318	E-P-23	U	343	0.0996514
864691136039730942	E-P-23	U	428	0.118232
864691136041429590	E-P-23	U	335	0.114687
864691136065632152	E-P-23	U	560	0.11245
864691136065632920	E-P-23	U	514	0.123143
864691136089203255	E-P-23	U	531	0.106285
864691136105806041	E-P-23	U	642	0.11677
864691136175368966	E-P-23	U	501	0.114357
864691136194541288	E-P-23	U	441	0.109865
864691136266561524	E-P-23	U	887	0.119946
864691136266641652	E-P-23	U	165	0.0805271
864691136286841795	E-P-23	U	463	0.100652
864691136418875287	E-P-23	U	464	0.131333
864691136423029039	E-P-23	U	812	0.144871
864691136521802129	E-P-23	U	310	0.137594
864691136594524578	E-P-23	U	736	0.144853
864691136618728077	E-P-23	U	337	0.115253
864691136672979591	E-P-23	U	333	0.111782
864691136814964078	E-P-23	U	308	0.082024
864691136911940849	E-P-23	U	526	0.110388
864691136952172255	E-P-23	U	361	0.117475
864691137019738478	E-P-23	U	303	0.140213
864691134884871930	E-P-23	E-P	1512	0.614634
864691134884892666	E-P-23	E-P	2527	0.54899
864691134947701500	E-P-23	E-P	3003	0.510541
864691135013120406	E-P-23	E-P	2052	0.544297
864691135210431424	E-P-23	E-P	2392	0.575553
864691135278563233	E-P-23	E-P	3052	0.583668
864691135293126156	E-P-23	E-P	1553	0.48898
864691135345425311	E-P-23	E-P	1915	0.502757
864691135359111256	E-P-23	E-P	1579	0.661223
864691135367211513	E-P-23	E-P	2586	0.555293
864691135367453433	E-P-23	E-P	568	0.430956
864691135373972297	E-P-23	E-P	2275	0.670103
864691135386569345	E-P-23	E-P	2804	0.660542
864691135394158069	E-P-23	E-P	2593	0.547277
864691135394306293	E-P-23	E-P	2606	0.547249
864691135462502557	E-P-23	E-P	2234	0.622978
864691135467580044	E-P-23	E-P	2073	0.582958
864691135478396358	E-P-23	E-P	2253	0.505044
864691135491639135	E-P-23	E-P	2777	0.56512
864691135502235573	E-P-23	E-P	1858	0.616866
864691135517422218	E-P-23	E-P	695	0.429808
864691135560494305	E-P-23	E-P	3279	0.53196
864691135560718049	E-P-23	E-P	2877	0.559728
864691135564963159	E-P-23	E-P	3544	0.601187
864691135571097837	E-P-23	E-P	2397	0.5994
864691135590140683	E-P-23	E-P	1984	0.470812
864691135616174185	E-P-23	E-P	2321	0.592697
864691135715540506	E-P-23	E-P	2904	0.558891
864691135737169028	E-P-23	E-P	1905	0.60999
864691135737765745	E-P-23	E-P	1759	0.514628
864691135753909197	E-P-23	E-P	1453	0.439105
864691135776943456	E-P-23	E-P	3808	0.595465
864691135785513412	E-P-23	E-P	2507	0.557111
864691135785513668	E-P-23	E-P	1915	0.524658
864691135785577156	E-P-23	E-P	956	0.446729
864691135800043106	E-P-23	E-P	1540	0.579601
864691135855919918	E-P-23	E-P	2660	0.516505
864691135873811598	E-P-23	E-P	2098	0.639634
864691135884144240	E-P-23	E-P	1983	0.557022
864691135888465801	E-P-23	E-P	4249	0.580147
864691135926407380	E-P-23	E-P	3351	0.614411
864691135941274484	E-P-23	E-P	1436	0.664815
864691135946763105	E-P-23	E-P	3302	0.598188
864691135975789891	E-P-23	E-P	1412	0.590301
864691135975869251	E-P-23	E-P	3055	0.596098
864691136004907466	E-P-23	E-P	1840	0.647887
864691136020517624	E-P-23	E-P	1368	0.468493
864691136039640318	E-P-23	E-P	2143	0.622603
864691136039730942	E-P-23	E-P	2245	0.620166
864691136041429590	E-P-23	E-P	1783	0.610407
864691136065632152	E-P-23	E-P	2765	0.555221
864691136065632920	E-P-23	E-P	2504	0.599904
864691136089203255	E-P-23	E-P	2733	0.547038
864691136105806041	E-P-23	E-P	3180	0.578392
864691136175368966	E-P-23	E-P	2420	0.552385
864691136194541288	E-P-23	E-P	2378	0.592427
864691136266561524	E-P-23	E-P	4172	0.564165
864691136266641652	E-P-23	E-P	1126	0.549536
864691136286841795	E-P-23	E-P	2368	0.514783
864691136418875287	E-P-23	E-P	2237	0.633173
864691136423029039	E-P-23	E-P	3399	0.606423
864691136521802129	E-P-23	E-P	1506	0.668442
864691136594524578	E-P-23	E-P	3053	0.600866
864691136618728077	E-P-23	E-P	1563	0.534542
864691136672979591	E-P-23	E-P	1357	0.455522
864691136814964078	E-P-23	E-P	2218	0.590679
864691136911940849	E-P-23	E-P	2321	0.487093
864691136952172255	E-P-23	E-P	1907	0.620566
864691137019738478	E-P-23	E-P	1310	0.606201
864691134884871930	E-P-23	I-all	291	0.118293
864691134884892666	E-P-23	I-all	689	0.149685
864691134947701500	E-P-23	I-all	895	0.152159
864691135013120406	E-P-23	I-all	598	0.158621
864691135210431424	E-P-23	I-all	552	0.13282
864691135278563233	E-P-23	I-all	731	0.139797
864691135293126156	E-P-23	I-all	478	0.150504
864691135345425311	E-P-23	I-all	643	0.168811
864691135359111256	E-P-23	I-all	272	0.113903
864691135367211513	E-P-23	I-all	732	0.157183
864691135367453433	E-P-23	I-all	235	0.1783
864691135373972297	E-P-23	I-all	350	0.103093
864691135386569345	E-P-23	I-all	441	0.103887
864691135394158069	E-P-23	I-all	674	0.142254
864691135394306293	E-P-23	I-all	691	0.145107
864691135462502557	E-P-23	I-all	458	0.127719
864691135467580044	E-P-23	I-all	458	0.128796
864691135478396358	E-P-23	I-all	733	0.164313
864691135491639135	E-P-23	I-all	694	0.141229
864691135502235573	E-P-23	I-all	387	0.128486
864691135517422218	E-P-23	I-all	303	0.187384
864691135560494305	E-P-23	I-all	950	0.154121
864691135560718049	E-P-23	I-all	775	0.150778
864691135564963159	E-P-23	I-all	709	0.120271
864691135571097837	E-P-23	I-all	533	0.133283
864691135590140683	E-P-23	I-all	662	0.157095
864691135616174185	E-P-23	I-all	493	0.125894
864691135715540506	E-P-23	I-all	809	0.155697
864691135737169028	E-P-23	I-all	411	0.131604
864691135737765745	E-P-23	I-all	509	0.148917
864691135753909197	E-P-23	I-all	565	0.170746
864691135776943456	E-P-23	I-all	956	0.149492
864691135785513412	E-P-23	I-all	728	0.161778
864691135785513668	E-P-23	I-all	548	0.150137
864691135785577156	E-P-23	I-all	396	0.185047
864691135800043106	E-P-23	I-all	388	0.146029
864691135855919918	E-P-23	I-all	739	0.143495
864691135873811598	E-P-23	I-all	409	0.124695
864691135884144240	E-P-23	I-all	540	0.151685
864691135888465801	E-P-23	I-all	1029	0.140497
864691135926407380	E-P-23	I-all	737	0.13513
864691135941274484	E-P-23	I-all	264	0.122222
864691135946763105	E-P-23	I-all	797	0.144384
864691135975789891	E-P-23	I-all	337	0.140886
864691135975869251	E-P-23	I-all	731	0.142634
864691136004907466	E-P-23	I-all	316	0.111268
864691136020517624	E-P-23	I-all	486	0.166438
864691136039640318	E-P-23	I-all	450	0.130738
864691136039730942	E-P-23	I-all	453	0.125138
864691136041429590	E-P-23	I-all	380	0.130092
864691136065632152	E-P-23	I-all	791	0.158835
864691136065632920	E-P-23	I-all	569	0.13632
864691136089203255	E-P-23	I-all	747	0.14952
864691136105806041	E-P-23	I-all	819	0.148963
864691136175368966	E-P-23	I-all	627	0.143118
864691136194541288	E-P-23	I-all	569	0.141754
864691136266561524	E-P-23	I-all	1104	0.14929
864691136266641652	E-P-23	I-all	346	0.168863
864691136286841795	E-P-23	I-all	766	0.166522
864691136418875287	E-P-23	I-all	412	0.116615
864691136423029039	E-P-23	I-all	718	0.1281
864691136521802129	E-P-23	I-all	245	0.108744
864691136594524578	E-P-23	I-all	572	0.112576
864691136618728077	E-P-23	I-all	439	0.150137
864691136672979591	E-P-23	I-all	528	0.177241
864691136814964078	E-P-23	I-all	523	0.139281
864691136911940849	E-P-23	I-all	739	0.155089
864691136952172255	E-P-23	I-all	405	0.131793
864691137019738478	E-P-23	I-all	273	0.12633
864691134884871930	E-P-23	E-THLC	16	0.00650407
864691134884892666	E-P-23	E-THLC	281	0.0610471
864691134947701500	E-P-23	E-THLC	368	0.0625638
864691135013120406	E-P-23	E-THLC	174	0.0461538
864691135210431424	E-P-23	E-THLC	160	0.0384986
864691135278563233	E-P-23	E-THLC	140	0.0267738
864691135293126156	E-P-23	E-THLC	239	0.0752519
864691135345425311	E-P-23	E-THLC	183	0.0480441
864691135359111256	E-P-23	E-THLC	64	0.0268007
864691135367211513	E-P-23	E-THLC	174	0.0373631
864691135367453433	E-P-23	E-THLC	112	0.0849772
864691135373972297	E-P-23	E-THLC	50	0.0147275
864691135386569345	E-P-23	E-THLC	20	0.00471143
864691135394158069	E-P-23	E-THLC	330	0.0696496
864691135394306293	E-P-23	E-THLC	288	0.0604788
864691135462502557	E-P-23	E-THLC	86	0.0239822
864691135467580044	E-P-23	E-THLC	149	0.041901
864691135478396358	E-P-23	E-THLC	409	0.0916835
864691135491639135	E-P-23	E-THLC	31	0.00630851
864691135502235573	E-P-23	E-THLC	81	0.0268924
864691135517422218	E-P-23	E-THLC	119	0.0735931
864691135560494305	E-P-23	E-THLC	553	0.0897145
864691135560718049	E-P-23	E-THLC	35	0.00680934
864691135564963159	E-P-23	E-THLC	54	0.00916031
864691135571097837	E-P-23	E-THLC	72	0.0180045
864691135590140683	E-P-23	E-THLC	340	0.0806834
864691135616174185	E-P-23	E-THLC	54	0.0137896
864691135715540506	E-P-23	E-THLC	229	0.0440724
864691135737169028	E-P-23	E-THLC	69	0.0220941
864691135737765745	E-P-23	E-THLC	197	0.057636
864691135753909197	E-P-23	E-THLC	271	0.0818979
864691135776943456	E-P-23	E-THLC	169	0.0264269
864691135785513412	E-P-23	E-THLC	275	0.0611111
864691135785513668	E-P-23	E-THLC	338	0.0926027
864691135785577156	E-P-23	E-THLC	195	0.0911215
864691135800043106	E-P-23	E-THLC	29	0.0109146
864691135855919918	E-P-23	E-THLC	227	0.0440777
864691135873811598	E-P-23	E-THLC	20	0.00609756
864691135884144240	E-P-23	E-THLC	99	0.027809
864691135888465801	E-P-23	E-THLC	473	0.0645822
864691135926407380	E-P-23	E-THLC	62	0.0113678
864691135941274484	E-P-23	E-THLC	12	0.00555556
864691135946763105	E-P-23	E-THLC	145	0.0262681
864691135975789891	E-P-23	E-THLC	136	0.0568562
864691135975869251	E-P-23	E-THLC	211	0.0411707
864691136004907466	E-P-23	E-THLC	77	0.0271127
864691136020517624	E-P-23	E-THLC	200	0.0684932
864691136039640318	E-P-23	E-THLC	126	0.0366066
864691136039730942	E-P-23	E-THLC	33	0.00911602
864691136041429590	E-P-23	E-THLC	98	0.0335502
864691136065632152	E-P-23	E-THLC	54	0.0108434
864691136065632920	E-P-23	E-THLC	177	0.0424054
864691136089203255	E-P-23	E-THLC	231	0.046237
864691136105806041	E-P-23	E-THLC	63	0.0114587
864691136175368966	E-P-23	E-THLC	228	0.0520429
864691136194541288	E-P-23	E-THLC	62	0.0154459
864691136266561524	E-P-23	E-THLC	258	0.0348884
864691136266641652	E-P-23	E-THLC	90	0.0439239
864691136286841795	E-P-23	E-THLC	343	0.0745652
864691136418875287	E-P-23	E-THLC	49	0.0138692
864691136423029039	E-P-23	E-THLC	82	0.0146298
864691136521802129	E-P-23	E-THLC	6	0.00266312
864691136594524578	E-P-23	E-THLC	24	0.00472348
864691136618728077	E-P-23	E-THLC	45	0.0153899
864691136672979591	E-P-23	E-THLC	292	0.0980195
864691136814964078	E-P-23	E-THLC	262	0.0697736
864691136911940849	E-P-23	E-THLC	386	0.0810073
864691136952172255	E-P-23	E-THLC	104	0.0338432
864691137019738478	E-P-23	E-THLC	7	0.00323924
864691134884871930	E-P-23	I-BC	127	0.051626
864691134884892666	E-P-23	I-BC	247	0.0536607
864691134947701500	E-P-23	I-BC	414	0.0703842
864691135013120406	E-P-23	I-BC	269	0.0713528
864691135210431424	E-P-23	I-BC	236	0.0567854
864691135278563233	E-P-23	I-BC	300	0.0573723
864691135293126156	E-P-23	I-BC	252	0.0793451
864691135345425311	E-P-23	I-BC	286	0.0750853
864691135359111256	E-P-23	I-BC	76	0.0318258
864691135367211513	E-P-23	I-BC	292	0.0627013
864691135367453433	E-P-23	I-BC	122	0.0925645
864691135373972297	E-P-23	I-BC	108	0.0318115
864691135386569345	E-P-23	I-BC	81	0.0190813
864691135394158069	E-P-23	I-BC	248	0.0523428
864691135394306293	E-P-23	I-BC	269	0.0564889
864691135462502557	E-P-23	I-BC	161	0.0448968
864691135467580044	E-P-23	I-BC	205	0.057649
864691135478396358	E-P-23	I-BC	292	0.0654562
864691135491639135	E-P-23	I-BC	235	0.0478225
864691135502235573	E-P-23	I-BC	150	0.0498008
864691135517422218	E-P-23	I-BC	145	0.0896722
864691135560494305	E-P-23	I-BC	352	0.0571058
864691135560718049	E-P-23	I-BC	292	0.0568093
864691135564963159	E-P-23	I-BC	287	0.0486853
864691135571097837	E-P-23	I-BC	215	0.0537634
864691135590140683	E-P-23	I-BC	330	0.0783104
864691135616174185	E-P-23	I-BC	295	0.075332
864691135715540506	E-P-23	I-BC	293	0.0563895
864691135737169028	E-P-23	I-BC	169	0.0541146
864691135737765745	E-P-23	I-BC	240	0.0702165
864691135753909197	E-P-23	I-BC	326	0.0985192
864691135776943456	E-P-23	I-BC	234	0.0365911
864691135785513412	E-P-23	I-BC	248	0.0551111
864691135785513668	E-P-23	I-BC	237	0.0649315
864691135785577156	E-P-23	I-BC	138	0.064486
864691135800043106	E-P-23	I-BC	162	0.060971
864691135855919918	E-P-23	I-BC	353	0.0685437
864691135873811598	E-P-23	I-BC	127	0.0387195
864691135884144240	E-P-23	I-BC	247	0.069382
864691135888465801	E-P-23	I-BC	287	0.0391862
864691135926407380	E-P-23	I-BC	200	0.0366703
864691135941274484	E-P-23	I-BC	63	0.0291667
864691135946763105	E-P-23	I-BC	269	0.0487319
864691135975789891	E-P-23	I-BC	102	0.0426421
864691135975869251	E-P-23	I-BC	240	0.0468293
864691136004907466	E-P-23	I-BC	111	0.0390845
864691136020517624	E-P-23	I-BC	240	0.0821918
864691136039640318	E-P-23	I-BC	115	0.0334108
864691136039730942	E-P-23	I-BC	161	0.0444751
864691136041429590	E-P-23	I-BC	112	0.038343
864691136065632152	E-P-23	I-BC	220	0.0441767
864691136065632920	E-P-23	I-BC	184	0.0440824
864691136089203255	E-P-23	I-BC	324	0.0648519
864691136105806041	E-P-23	I-BC	323	0.0587486
864691136175368966	E-P-23	I-BC	288	0.0657384
864691136194541288	E-P-23	I-BC	186	0.0463378
864691136266561524	E-P-23	I-BC	380	0.0513861
864691136266641652	E-P-23	I-BC	144	0.0702782
864691136286841795	E-P-23	I-BC	302	0.0656522
864691136418875287	E-P-23	I-BC	121	0.0342485
864691136423029039	E-P-23	I-BC	201	0.0358608
864691136521802129	E-P-23	I-BC	54	0.023968
864691136594524578	E-P-23	I-BC	197	0.0387719
864691136618728077	E-P-23	I-BC	188	0.0642955
864691136672979591	E-P-23	I-BC	223	0.0748573
864691136814964078	E-P-23	I-BC	179	0.0476698
864691136911940849	E-P-23	I-BC	330	0.069255
864691136952172255	E-P-23	I-BC	135	0.043931
864691137019738478	E-P-23	I-BC	120	0.0555298
864691134884871930	E-P-23	I-BPC	13	0.00528455
864691134884892666	E-P-23	I-BPC	69	0.0149902
864691134947701500	E-P-23	I-BPC	83	0.0141108
864691135013120406	E-P-23	I-BPC	36	0.00954907
864691135210431424	E-P-23	I-BPC	62	0.0149182
864691135278563233	E-P-23	I-BPC	53	0.0101358
864691135293126156	E-P-23	I-BPC	42	0.0132242
864691135345425311	E-P-23	I-BPC	63	0.0165398
864691135359111256	E-P-23	I-BPC	15	0.00628141
864691135367211513	E-P-23	I-BPC	45	0.00966287
864691135367453433	E-P-23	I-BPC	16	0.0121396
864691135373972297	E-P-23	I-BPC	45	0.0132548
864691135386569345	E-P-23	I-BPC	35	0.00824499
864691135394158069	E-P-23	I-BPC	60	0.0126636
864691135394306293	E-P-23	I-BPC	84	0.0176396
864691135462502557	E-P-23	I-BPC	54	0.0150586
864691135467580044	E-P-23	I-BPC	30	0.00843645
864691135478396358	E-P-23	I-BPC	61	0.0136741
864691135491639135	E-P-23	I-BPC	34	0.00691901
864691135502235573	E-P-23	I-BPC	38	0.0126162
864691135517422218	E-P-23	I-BPC	19	0.0117502
864691135560494305	E-P-23	I-BPC	74	0.0120052
864691135560718049	E-P-23	I-BPC	43	0.00836576
864691135564963159	E-P-23	I-BPC	75	0.0127226
864691135571097837	E-P-23	I-BPC	65	0.0162541
864691135590140683	E-P-23	I-BPC	79	0.018747
864691135616174185	E-P-23	I-BPC	46	0.0117467
864691135715540506	E-P-23	I-BPC	65	0.0125096
864691135737169028	E-P-23	I-BPC	28	0.00896574
864691135737765745	E-P-23	I-BPC	54	0.0157987
864691135753909197	E-P-23	I-BPC	42	0.0126927
864691135776943456	E-P-23	I-BPC	101	0.0157936
864691135785513412	E-P-23	I-BPC	54	0.012
864691135785513668	E-P-23	I-BPC	29	0.00794521
864691135785577156	E-P-23	I-BPC	23	0.0107477
864691135800043106	E-P-23	I-BPC	27	0.0101618
864691135855919918	E-P-23	I-BPC	73	0.0141748
864691135873811598	E-P-23	I-BPC	32	0.0097561
864691135884144240	E-P-23	I-BPC	37	0.0103933
864691135888465801	E-P-23	I-BPC	81	0.0110595
864691135926407380	E-P-23	I-BPC	75	0.0137514
864691135941274484	E-P-23	I-BPC	12	0.00555556
864691135946763105	E-P-23	I-BPC	66	0.0119565
864691135975789891	E-P-23	I-BPC	54	0.0225753
864691135975869251	E-P-23	I-BPC	37	0.00721951
864691136004907466	E-P-23	I-BPC	28	0.00985915
864691136020517624	E-P-23	I-BPC	38	0.0130137
864691136039640318	E-P-23	I-BPC	52	0.0151075
864691136039730942	E-P-23	I-BPC	40	0.0110497
864691136041429590	E-P-23	I-BPC	37	0.0126669
864691136065632152	E-P-23	I-BPC	63	0.0126506
864691136065632920	E-P-23	I-BPC	46	0.0110206
864691136089203255	E-P-23	I-BPC	74	0.0148118
864691136105806041	E-P-23	I-BPC	74	0.0134594
864691136175368966	E-P-23	I-BPC	48	0.0109564
864691136194541288	E-P-23	I-BPC	76	0.0189337
864691136266561524	E-P-23	I-BPC	92	0.0124408
864691136266641652	E-P-23	I-BPC	30	0.0146413
864691136286841795	E-P-23	I-BPC	58	0.0126087
864691136418875287	E-P-23	I-BPC	43	0.012171
864691136423029039	E-P-23	I-BPC	66	0.0117752
864691136521802129	E-P-23	I-BPC	9	0.00399467
864691136594524578	E-P-23	I-BPC	41	0.00806928
864691136618728077	E-P-23	I-BPC	62	0.0212038
864691136672979591	E-P-23	I-BPC	39	0.0130916
864691136814964078	E-P-23	I-BPC	48	0.012783
864691136911940849	E-P-23	I-BPC	86	0.0180483
864691136952172255	E-P-23	I-BPC	19	0.00618288
864691137019738478	E-P-23	I-BPC	21	0.00971772
864691134884871930	E-P-23	I-MC	60	0.0243902
864691134884892666	E-P-23	I-MC	266	0.0577884
864691134947701500	E-P-23	I-MC	283	0.0481129
864691135013120406	E-P-23	I-MC	164	0.0435013
864691135210431424	E-P-23	I-MC	179	0.0430703
864691135278563233	E-P-23	I-MC	200	0.0382482
864691135293126156	E-P-23	I-MC	145	0.0456549
864691135345425311	E-P-23	I-MC	251	0.0658966
864691135359111256	E-P-23	I-MC	56	0.0234506
864691135367211513	E-P-23	I-MC	233	0.0500322
864691135367453433	E-P-23	I-MC	96	0.0728376
864691135373972297	E-P-23	I-MC	77	0.0226804
864691135386569345	E-P-23	I-MC	137	0.0322733
864691135394158069	E-P-23	I-MC	243	0.0512875
864691135394306293	E-P-23	I-MC	198	0.0415792
864691135462502557	E-P-23	I-MC	133	0.0370887
864691135467580044	E-P-23	I-MC	149	0.041901
864691135478396358	E-P-23	I-MC	245	0.0549204
864691135491639135	E-P-23	I-MC	252	0.0512821
864691135502235573	E-P-23	I-MC	77	0.0255644
864691135517422218	E-P-23	I-MC	108	0.0667904
864691135560494305	E-P-23	I-MC	294	0.0476963
864691135560718049	E-P-23	I-MC	287	0.0558366
864691135564963159	E-P-23	I-MC	251	0.0425785
864691135571097837	E-P-23	I-MC	183	0.0457614
864691135590140683	E-P-23	I-MC	297	0.0704794
864691135616174185	E-P-23	I-MC	160	0.040858
864691135715540506	E-P-23	I-MC	265	0.0510008
864691135737169028	E-P-23	I-MC	94	0.0300993
864691135737765745	E-P-23	I-MC	163	0.0476887
864691135753909197	E-P-23	I-MC	126	0.038078
864691135776943456	E-P-23	I-MC	306	0.0478499
864691135785513412	E-P-23	I-MC	185	0.0411111
864691135785513668	E-P-23	I-MC	146	0.04
864691135785577156	E-P-23	I-MC	135	0.0630841
864691135800043106	E-P-23	I-MC	116	0.0436583
864691135855919918	E-P-23	I-MC	241	0.0467961
864691135873811598	E-P-23	I-MC	85	0.0259146
864691135884144240	E-P-23	I-MC	167	0.0469101
864691135888465801	E-P-23	I-MC	172	0.0234844
864691135926407380	E-P-23	I-MC	238	0.0436377
864691135941274484	E-P-23	I-MC	39	0.0180556
864691135946763105	E-P-23	I-MC	158	0.0286232
864691135975789891	E-P-23	I-MC	93	0.0388796
864691135975869251	E-P-23	I-MC	172	0.033561
864691136004907466	E-P-23	I-MC	94	0.0330986
864691136020517624	E-P-23	I-MC	132	0.0452055
864691136039640318	E-P-23	I-MC	143	0.0415456
864691136039730942	E-P-23	I-MC	148	0.040884
864691136041429590	E-P-23	I-MC	116	0.0397124
864691136065632152	E-P-23	I-MC	393	0.0789157
864691136065632920	E-P-23	I-MC	129	0.0309056
864691136089203255	E-P-23	I-MC	285	0.0570456
864691136105806041	E-P-23	I-MC	282	0.0512914
864691136175368966	E-P-23	I-MC	194	0.0442821
864691136194541288	E-P-23	I-MC	209	0.0520678
864691136266561524	E-P-23	I-MC	369	0.0498986
864691136266641652	E-P-23	I-MC	117	0.057101
864691136286841795	E-P-23	I-MC	255	0.0554348
864691136418875287	E-P-23	I-MC	113	0.0319841
864691136423029039	E-P-23	I-MC	205	0.0365745
864691136521802129	E-P-23	I-MC	64	0.0284066
864691136594524578	E-P-23	I-MC	298	0.0586499
864691136618728077	E-P-23	I-MC	200	0.0683995
864691136672979591	E-P-23	I-MC	176	0.0590802
864691136814964078	E-P-23	I-MC	158	0.0420772
864691136911940849	E-P-23	I-MC	326	0.0684155
864691136952172255	E-P-23	I-MC	88	0.0286365
864691137019738478	E-P-23	I-MC	78	0.0360944
864691134884871930	E-P-23	I-NGC	71	0.0288618
864691134884892666	E-P-23	I-NGC	53	0.0115142
864691134947701500	E-P-23	I-NGC	53	0.00901054
864691135013120406	E-P-23	I-NGC	62	0.0164456
864691135210431424	E-P-23	I-NGC	79	0.0190087
864691135278563233	E-P-23	I-NGC	109	0.0208453
864691135293126156	E-P-23	I-NGC	31	0.00976071
864691135345425311	E-P-23	I-NGC	60	0.0157522
864691135359111256	E-P-23	I-NGC	44	0.0184255
864691135367211513	E-P-23	I-NGC	62	0.0133133
864691135367453433	E-P-23	I-NGC	12	0.0091047
864691135373972297	E-P-23	I-NGC	67	0.0197349
864691135386569345	E-P-23	I-NGC	151	0.0355713
864691135394158069	E-P-23	I-NGC	69	0.0145631
864691135394306293	E-P-23	I-NGC	70	0.0146997
864691135462502557	E-P-23	I-NGC	82	0.0228667
864691135467580044	E-P-23	I-NGC	57	0.0160292
864691135478396358	E-P-23	I-NGC	49	0.0109841
864691135491639135	E-P-23	I-NGC	256	0.0520961
864691135502235573	E-P-23	I-NGC	64	0.0212483
864691135517422218	E-P-23	I-NGC	20	0.0123686
864691135560494305	E-P-23	I-NGC	70	0.0113563
864691135560718049	E-P-23	I-NGC	188	0.0365759
864691135564963159	E-P-23	I-NGC	153	0.0259542
864691135571097837	E-P-23	I-NGC	99	0.0247562
864691135590140683	E-P-23	I-NGC	50	0.0118652
864691135616174185	E-P-23	I-NGC	99	0.0252809
864691135715540506	E-P-23	I-NGC	90	0.017321
864691135737169028	E-P-23	I-NGC	66	0.0211335
864691135737765745	E-P-23	I-NGC	42	0.0122879
864691135753909197	E-P-23	I-NGC	24	0.00725295
864691135776943456	E-P-23	I-NGC	175	0.0273651
864691135785513412	E-P-23	I-NGC	64	0.0142222
864691135785513668	E-P-23	I-NGC	29	0.00794521
864691135785577156	E-P-23	I-NGC	19	0.0088785
864691135800043106	E-P-23	I-NGC	67	0.0252164
864691135855919918	E-P-23	I-NGC	68	0.0132039
864691135873811598	E-P-23	I-NGC	84	0.0256098
864691135884144240	E-P-23	I-NGC	66	0.0185393
864691135888465801	E-P-23	I-NGC	111	0.0151557
864691135926407380	E-P-23	I-NGC	166	0.0304364
864691135941274484	E-P-23	I-NGC	46	0.0212963
864691135946763105	E-P-23	I-NGC	99	0.0179348
864691135975789891	E-P-23	I-NGC	36	0.0150502
864691135975869251	E-P-23	I-NGC	67	0.0130732
864691136004907466	E-P-23	I-NGC	49	0.0172535
864691136020517624	E-P-23	I-NGC	24	0.00821918
864691136039640318	E-P-23	I-NGC	70	0.020337
864691136039730942	E-P-23	I-NGC	112	0.0309392
864691136041429590	E-P-23	I-NGC	60	0.0205409
864691136065632152	E-P-23	I-NGC	134	0.0269076
864691136065632920	E-P-23	I-NGC	51	0.0122185
864691136089203255	E-P-23	I-NGC	71	0.0142114
864691136105806041	E-P-23	I-NGC	115	0.0209167
864691136175368966	E-P-23	I-NGC	75	0.0171194
864691136194541288	E-P-23	I-NGC	93	0.0231689
864691136266561524	E-P-23	I-NGC	133	0.0179851
864691136266641652	E-P-23	I-NGC	31	0.0151293
864691136286841795	E-P-23	I-NGC	45	0.00978261
864691136418875287	E-P-23	I-NGC	94	0.0266063
864691136423029039	E-P-23	I-NGC	122	0.0217663
864691136521802129	E-P-23	I-NGC	59	0.0261873
864691136594524578	E-P-23	I-NGC	160	0.0314899
864691136618728077	E-P-23	I-NGC	90	0.0307798
864691136672979591	E-P-23	I-NGC	31	0.0104062
864691136814964078	E-P-23	I-NGC	59	0.0157124
864691136911940849	E-P-23	I-NGC	51	0.010703
864691136952172255	E-P-23	I-NGC	54	0.0175724
864691137019738478	E-P-23	I-NGC	49	0.0226747

## Sheet: e-THLC_input
post_root_id	post_type	THLC ratio
864691134884871930	E-P-23	0.0104712
864691134884892666	E-P-23	0.100071
864691134947701500	E-P-23	0.109166
864691135013120406	E-P-23	0.0781671
864691135210431424	E-P-23	0.0626959
864691135278563233	E-P-23	0.0438596
864691135293126156	E-P-23	0.133371
864691135345425311	E-P-23	0.0872259
864691135359111256	E-P-23	0.0389531
864691135367211513	E-P-23	0.0630435
864691135367453433	E-P-23	0.164706
864691135373972297	E-P-23	0.0215054
864691135386569345	E-P-23	0.00708215
864691135394158069	E-P-23	0.112898
864691135394306293	E-P-23	0.0995162
864691135462502557	E-P-23	0.037069
864691135467580044	E-P-23	0.0670567
864691135478396358	E-P-23	0.153644
864691135491639135	E-P-23	0.0110399
864691135502235573	E-P-23	0.0417741
864691135517422218	E-P-23	0.146192
864691135560494305	E-P-23	0.144311
864691135560718049	E-P-23	0.0120192
864691135564963159	E-P-23	0.0150083
864691135571097837	E-P-23	0.0291616
864691135590140683	E-P-23	0.146299
864691135616174185	E-P-23	0.0227368
864691135715540506	E-P-23	0.0730929
864691135737169028	E-P-23	0.0349544
864691135737765745	E-P-23	0.100716
864691135753909197	E-P-23	0.157193
864691135776943456	E-P-23	0.0424943
864691135785513412	E-P-23	0.0988497
864691135785513668	E-P-23	0.150022
864691135785577156	E-P-23	0.169418
864691135800043106	E-P-23	0.0184831
864691135855919918	E-P-23	0.0786283
864691135873811598	E-P-23	0.00944287
864691135884144240	E-P-23	0.0475504
864691135888465801	E-P-23	0.100169
864691135926407380	E-P-23	0.0181658
864691135941274484	E-P-23	0.00828729
864691135946763105	E-P-23	0.0420656
864691135975789891	E-P-23	0.0878553
864691135975869251	E-P-23	0.064605
864691136004907466	E-P-23	0.0401669
864691136020517624	E-P-23	0.127551
864691136039640318	E-P-23	0.0555311
864691136039730942	E-P-23	0.0144864
864691136041429590	E-P-23	0.0520999
864691136065632152	E-P-23	0.0191557
864691136065632920	E-P-23	0.0660201
864691136089203255	E-P-23	0.0779352
864691136105806041	E-P-23	0.0194265
864691136175368966	E-P-23	0.0861027
864691136194541288	E-P-23	0.0254098
864691136266561524	E-P-23	0.0582393
864691136266641652	E-P-23	0.0740132
864691136286841795	E-P-23	0.126522
864691136418875287	E-P-23	0.0214348
864691136423029039	E-P-23	0.0235564
864691136521802129	E-P-23	0.00396825
864691136594524578	E-P-23	0.00779981
864691136618728077	E-P-23	0.0279851
864691136672979591	E-P-23	0.177077
864691136814964078	E-P-23	0.105645
864691136911940849	E-P-23	0.142593
864691136952172255	E-P-23	0.0517156
864691137019738478	E-P-23	0.00531511
864691135181977346	E-P-4	0.1875
864691135367232761	E-P-4	0.212454
864691135394257141	E-P-4	0.188845
864691135396520481	E-P-4	0.208665
864691135415815610	E-P-4	0.14238
864691135490419559	E-P-4	0.164437
864691135590178571	E-P-4	0.21645
864691135740419947	E-P-4	0.214514
864691135748884521	E-P-4	0.22504
864691135865891717	E-P-4	0.225621
864691135884079472	E-P-4	0.131346
864691135953898760	E-P-4	0.127536
864691136023889209	E-P-4	0.183521
864691136039678718	E-P-4	0.137869
864691136041384278	E-P-4	0.175904
864691136124068134	E-P-4	0.219653
864691136286805187	E-P-4	0.183022
864691136378815445	E-P-4	0.21363
864691136444057219	E-P-4	0.107776
864691136451236863	E-P-4	0.155713
864691136601949393	E-P-4	0.210482
864691136602021073	E-P-4	0.186312
864691137019596142	E-P-4	0.174058
864691134964458783	E-P-5	0.0421405
864691134964579871	E-P-5	0.0677452
864691134988710778	E-P-5	0.0367377
864691135081877495	E-P-5	0.101049
864691135118041821	E-P-5	0.0829694
864691135162474285	E-P-5	0.0283843
864691135181977858	E-P-5	0.0431796
864691135182068482	E-P-5	0.0519481
864691135182092034	E-P-5	0.0259253
864691135194712362	E-P-5	0.0333069
864691135194721322	E-P-5	0.151899
864691135212946560	E-P-5	0.0326684
864691135213019520	E-P-5	0.0263234
864691135213301560	E-P-5	0.0281481
864691135269902245	E-P-5	0.0561457
864691135274322149	E-P-5	0.0315582
864691135274464997	E-P-5	0.0902394
864691135274466277	E-P-5	0.0360715
864691135274466533	E-P-5	0.0586907
864691135303388583	E-P-5	0.059368
864691135307222086	E-P-5	0.09125
864691135307251526	E-P-5	0.0669216
864691135334665705	E-P-5	0.0668185
864691135334742505	E-P-5	0.149935
864691135341421745	E-P-5	0.0375372
864691135355334351	E-P-5	0.0381143
864691135367058169	E-P-5	0.0629053
864691135367355385	E-P-5	0.0315403
864691135383078891	E-P-5	0.0780802
864691135383157483	E-P-5	0.0323286
864691135386687617	E-P-5	0.155456
864691135396545313	E-P-5	0.0277148
864691135396571425	E-P-5	0.0597345
864691135396687393	E-P-5	0.0227848
864691135403984878	E-P-5	0.0635135
864691135407444169	E-P-5	0.114046
864691135407449033	E-P-5	0.0360046
864691135407476425	E-P-5	0.033105
864691135407549129	E-P-5	0.0357431
864691135415852730	E-P-5	0.084507
864691135446675028	E-P-5	0.0758401
864691135454364266	E-P-5	0.109832
864691135467814028	E-P-5	0.0617198
864691135474929728	E-P-5	0.044953
864691135474930752	E-P-5	0.0286396
864691135476301736	E-P-5	0.0320906
864691135476384680	E-P-5	0.177378
864691135476398504	E-P-5	0.0377945
864691135490428007	E-P-5	0.0503018
864691135490441319	E-P-5	0.0801782
864691135490444135	E-P-5	0.0685921
864691135490445415	E-P-5	0.0399196
864691135490446183	E-P-5	0.035074
864691135501743170	E-P-5	0.0338542
864691135502131805	E-P-5	0.0235043
864691135502157405	E-P-5	0.0311353
864691135508944137	E-P-5	0.0325555
864691135509023753	E-P-5	0.107639
864691135509054217	E-P-5	0.0415382
864691135517718154	E-P-5	0.0309598
864691135526271579	E-P-5	0.113262
864691135575352606	E-P-5	0.0439211
864691135609687047	E-P-5	0.12906
864691135614331339	E-P-5	0.0260916
864691135654466754	E-P-5	0.0289076
864691135660758768	E-P-5	0.0652174
864691135687101920	E-P-5	0.0527623
864691135687213280	E-P-5	0.0190931
864691135715515418	E-P-5	0.0321018
864691135730411449	E-P-5	0.046087
864691135730543289	E-P-5	0.0371678
864691135737785713	E-P-5	0.0724004
864691135737789553	E-P-5	0.0816667
864691135737790577	E-P-5	0.0566038
864691135739842196	E-P-5	0.0936664
864691135739843220	E-P-5	0.0395517
864691135739843988	E-P-5	0.0588235
864691135754007245	E-P-5	0.0488338
864691135754974674	E-P-5	0.0497785
864691135754975442	E-P-5	0.0490046
864691135754977746	E-P-5	0.0674319
864691135758721358	E-P-5	0.0352234
864691135772007419	E-P-5	0.0298906
864691135772046923	E-P-5	0.0704408
864691135776144045	E-P-5	0.0382436
864691135776863840	E-P-5	0.0526021
864691135777372349	E-P-5	0.105764
864691135785581508	E-P-5	0.0257722
864691135785653444	E-P-5	0.0290667
864691135809723852	E-P-5	0.0371747
864691135841236451	E-P-5	0.0493671
864691135850771655	E-P-5	0.0290135
864691135909978281	E-P-5	0.030853
864691135937688373	E-P-5	0.0930693
864691135945945380	E-P-5	0.039604
864691135946977889	E-P-5	0.0393996
864691135974646895	E-P-5	0.0406223
864691135988627968	E-P-5	0.0497083
864691135991773633	E-P-5	0.0443493
864691135991789505	E-P-5	0.0389031
864691136011067043	E-P-5	0.0907003
864691136020667128	E-P-5	0.0629921
864691136020670200	E-P-5	0.0389793
864691136020670456	E-P-5	0.0481704
864691136020671992	E-P-5	0.0297811
864691136020672248	E-P-5	0.019305
864691136041421398	E-P-5	0.0273437
864691136051018483	E-P-5	0.0354056
864691136051145971	E-P-5	0.0304348
864691136065641880	E-P-5	0.0343454
864691136089122871	E-P-5	0.0855889
864691136105738713	E-P-5	0.0395257
864691136105778649	E-P-5	0.0402299
864691136116348324	E-P-5	0.0251572
864691136118733336	E-P-5	0.126783
864691136194387414	E-P-5	0.0376454
864691136194402262	E-P-5	0.0243243
864691136194415080	E-P-5	0.0280505
864691136209301692	E-P-5	0.0494954
864691136236859919	E-P-5	0.0513654
864691136266692084	E-P-5	0.0640721
864691136266692340	E-P-5	0.0508906
864691136266694132	E-P-5	0.0711009
864691136266694644	E-P-5	0.0529557
864691136273137342	E-P-5	0.0735294
864691136286808003	E-P-5	0.0374037
864691136370941832	E-P-5	0.0425124
864691136423030063	E-P-5	0.024
864691136577795092	E-P-5	0.0602033
864691136618731917	E-P-5	0.0589302
864691136723818749	E-P-5	0.0477555
864691136925774922	E-P-5	0.070609
864691136951664863	E-P-5	0.110457
864691136952171487	E-P-5	0.0733302
864691137053828726	E-P-5	0.0488323
864691137197153345	E-P-5	0.110132
864691134884879610	E-P-6	0.0498108
864691134885028602	E-P-6	0.0198413
864691134988755578	E-P-6	0.0357583
864691135012753654	E-P-6	0.0445545
864691135013176726	E-P-6	0.0275545
864691135013217942	E-P-6	0.0200573
864691135058831259	E-P-6	0.0359102
864691135065145924	E-P-6	0.0405634
864691135100108064	E-P-6	0.0365854
864691135122561063	E-P-6	0.037037
864691135134971161	E-P-6	0.0139064
864691135194633770	E-P-6	0.0140665
864691135194717738	E-P-6	0.0290742
864691135194724394	E-P-6	0.0185289
864691135194725162	E-P-6	0.0196802
864691135194732074	E-P-6	0.0360759
864691135207914617	E-P-6	0.0486799
864691135207914873	E-P-6	0.0387965
864691135210342848	E-P-6	0.0424319
864691135212948096	E-P-6	0.0272374
864691135213357112	E-P-6	0.0192308
864691135213358904	E-P-6	0.0180103
864691135256384431	E-P-6	0.0135635
864691135292085686	E-P-6	0.0214168
864691135293322764	E-P-6	0.0173776
864691135303411879	E-P-6	0.0367171
864691135307246918	E-P-6	0.0702128
864691135323131292	E-P-6	0.0225
864691135334748649	E-P-6	0.00534759
864691135355207375	E-P-6	0.0231164
864691135359179864	E-P-6	0.0343468
864691135385611861	E-P-6	0.0316206
864691135403917806	E-P-6	0.0333154
864691135415867578	E-P-6	0.0232739
864691135445832338	E-P-6	0.0261383
864691135445835922	E-P-6	0.0161137
864691135454313322	E-P-6	0.0344388
864691135463680069	E-P-6	0.0313199
864691135468389458	E-P-6	0.0207921
864691135474901312	E-P-6	0.0441989
864691135476413352	E-P-6	0.0245536
864691135490366311	E-P-6	0.0201584
864691135502259893	E-P-6	0.0239157
864691135526273627	E-P-6	0.0336134
864691135538434418	E-P-6	0.0394203
864691135564761879	E-P-6	0.0235183
864691135568010988	E-P-6	0.0190325
864691135569255558	E-P-6	0.0415658
864691135577196293	E-P-6	0.0198777
864691135577240325	E-P-6	0.0272835
864691135581849197	E-P-6	0.0332226
864691135581849709	E-P-6	0.0498688
864691135585378172	E-P-6	0.00910747
864691135590255883	E-P-6	0.0398551
864691135593851435	E-P-6	0.0531401
864691135614333643	E-P-6	0.0413223
864691135644879599	E-P-6	0.0166813
864691135654280386	E-P-6	0.0314853
864691135654476226	E-P-6	0.0543848
864691135683527922	E-P-6	0.0667031
864691135684346807	E-P-6	0.0105922
864691135684427959	E-P-6	0.0140264
864691135699470370	E-P-6	0.034749
864691135718684209	E-P-6	0.0255591
864691135737119364	E-P-6	0.0884304
864691135740404587	E-P-6	0.0597738
864691135740508267	E-P-6	0.0136396
864691135776839264	E-P-6	0.0180772
864691135785652932	E-P-6	0.012549
864691135799939426	E-P-6	0.0450132
864691135815788111	E-P-6	0.0234375
864691135837525907	E-P-6	0.0333333
864691135855990318	E-P-6	0.0138889
864691135858875752	E-P-6	0.0321987
864691135864964316	E-P-6	0.0260943
864691135865845381	E-P-6	0.0215589
864691135866846742	E-P-6	0.0123967
864691135884080752	E-P-6	0.0520566
864691135909957289	E-P-6	0.01625
864691135909957545	E-P-6	0.00873362
864691135915366758	E-P-6	0.0336617
864691135915395430	E-P-6	0.0265152
864691135918528432	E-P-6	0.0322887
864691135925745422	E-P-6	0.0363745
864691135925805326	E-P-6	0.0488391
864691135937760053	E-P-6	0.030913
864691135939886246	E-P-6	0.0516655
864691135939889574	E-P-6	0.0204778
864691135939896486	E-P-6	0.0222734
864691135941293428	E-P-6	0.0205245
864691135946930785	E-P-6	0.0464286
864691135974639471	E-P-6	0.0621521
864691136008871086	E-P-6	0.0135558
864691136020649976	E-P-6	0.00751315
864691136024181305	E-P-6	0.0213082
864691136031895483	E-P-6	0.0438125
864691136031910331	E-P-6	0.0235131
864691136051100915	E-P-6	0.0221374
864691136089142583	E-P-6	0.047729
864691136089160503	E-P-6	0.019656
864691136100029045	E-P-6	0.0282622
864691136109095608	E-P-6	0.0303785
864691136109143736	E-P-6	0.0282486
864691136118738456	E-P-6	0.00555556
864691136134678667	E-P-6	0.0334855
864691136134759051	E-P-6	0.0352588
864691136134759307	E-P-6	0.0341578
864691136209294524	E-P-6	0.0570776
864691136209327548	E-P-6	0.00842105
864691136237651772	E-P-6	0.0111902
864691136237665852	E-P-6	0.0639236
864691136266574580	E-P-6	0.0313234
864691136266603764	E-P-6	0.0240848
864691136297003291	E-P-6	0.0723598
864691136309913434	E-P-6	0.0425659
864691136311902269	E-P-6	0.0366687
864691136521810833	E-P-6	0.0350554
864691136577796884	E-P-6	0.0305188
864691136602027473	E-P-6	0.0553702
864691136662370270	E-P-6	0.0247863
864691136672894087	E-P-6	0.0239726
864691136740658524	E-P-6	0.0365079
864691136740729692	E-P-6	0.0209465
864691136903144370	E-P-6	0.0290733
864691136925697354	E-P-6	0.0232745
864691137019755118	E-P-6	0.0288029
864691137197177665	E-P-6	0.0216076

## Sheet: j-pre_dist-P23
pre_type	pre_count	bin	bin_um	E_ratio mean	E_ratio std	E_ratio sem	I_ratio mean	I_ratio std	I_ratio sem
P-23	12	5	110	0.317647	0.279007	0.0805424	0.682353	0.279007	0.0805424
P-23	12	6	130	0.288194	0.182925	0.0528058	0.711806	0.182925	0.0528058
P-23	12	7	150	0.477875	0.206884	0.0597222	0.522125	0.206884	0.0597222
P-23	12	8	170	0.508537	0.129865	0.0374888	0.491463	0.129865	0.0374888
P-23	12	9	190	0.511389	0.141462	0.0408366	0.488611	0.141462	0.0408366
P-23	12	10	210	0.596809	0.0851429	0.0245786	0.403191	0.0851429	0.0245786
P-23	12	11	230	0.607798	0.113798	0.0328507	0.392202	0.113798	0.0328507
P-23	12	12	250	0.645833	0.0975468	0.0281593	0.354167	0.0975468	0.0281593
P-23	12	13	270	0.682383	0.114445	0.0330374	0.317617	0.114445	0.0330374
P-23	12	14	290	0.689438	0.0789093	0.0227791	0.310562	0.0789093	0.0227791
P-23	12	15	310	0.695939	0.101088	0.0291815	0.304061	0.101088	0.0291815
P-23	12	16	330	0.714795	0.117191	0.0338301	0.285205	0.117191	0.0338301
P-23	12	17	350	0.700774	0.145076	0.0418799	0.299226	0.145076	0.0418799
P-23	12	18	370	0.670173	0.231103	0.0667138	0.329827	0.231103	0.0667138
P-23	12	19	390	0.693957	0.0897606	0.0259117	0.306043	0.0897606	0.0259117
P-23	12	20	410	0.711115	0.189026	0.0545671	0.288885	0.189026	0.0545671
P-23	12	21	430	0.745102	0.0791476	0.0228479	0.254898	0.0791476	0.0228479
P-23	12	22	450	0.768137	0.123396	0.0356215	0.231863	0.123396	0.0356215
P-23	11	23	470	0.707258	0.159178	0.0479939	0.292742	0.159178	0.0479939
P-23	12	24	490	0.739239	0.151417	0.0437103	0.260761	0.151417	0.0437103

## Sheet: k-pre_dist-P4
pre_type	pre_count	bin	bin_um	E_ratio mean	E_ratio std	E_ratio sem	I_ratio mean	I_ratio std	I_ratio sem
P-4	19	5	110	0.242202	0.225404	0.0517112	0.757798	0.225404	0.0517112
P-4	18	6	130	0.371575	0.246736	0.0581561	0.628425	0.246736	0.0581561
P-4	19	7	150	0.406777	0.184715	0.0423765	0.593223	0.184715	0.0423765
P-4	18	8	170	0.45811	0.130011	0.0306439	0.54189	0.130011	0.0306439
P-4	19	9	190	0.513616	0.195581	0.0448693	0.486384	0.195581	0.0448693
P-4	19	10	210	0.598656	0.154334	0.0354067	0.401344	0.154334	0.0354067
P-4	19	11	230	0.580012	0.185039	0.0424508	0.419988	0.185039	0.0424508
P-4	19	12	250	0.609336	0.175771	0.0403246	0.390664	0.175771	0.0403246
P-4	19	13	270	0.620166	0.169455	0.0388757	0.379834	0.169455	0.0388757
P-4	18	14	290	0.627601	0.136389	0.0321471	0.372399	0.136389	0.0321471
P-4	19	15	310	0.648396	0.212083	0.0486553	0.351604	0.212083	0.0486553
P-4	19	16	330	0.669522	0.164913	0.0378337	0.330478	0.164913	0.0378337
P-4	19	17	350	0.692193	0.193147	0.044311	0.307807	0.193147	0.044311
P-4	19	18	370	0.66566	0.187675	0.0430556	0.33434	0.187675	0.0430556
P-4	19	19	390	0.704952	0.168572	0.038673	0.295048	0.168572	0.038673
P-4	19	20	410	0.7171	0.133665	0.0306648	0.2829	0.133665	0.0306648
P-4	19	21	430	0.782735	0.160958	0.0369263	0.217265	0.160958	0.0369263
P-4	19	22	450	0.679478	0.214078	0.0491129	0.320522	0.214078	0.0491129
P-4	18	23	470	0.776673	0.101309	0.0238787	0.223327	0.101309	0.0238787
P-4	19	24	490	0.806855	0.123013	0.0282212	0.193145	0.123013	0.0282212
