# Supplementary material for: Multi-layered maps of neuropil with segmentation-guided contrastive learning
Source: Nat Methods. 2023 Nov 20;20(12):2011–20. doi: 10.1038/s41592-023-02059-8 (PMC10703674; doi:10.1038/s41592-023-02059-8)
Supplement: Supplementary file 5 — Numerical data for plots. [file 41592_2023_2059_MOESM5_ESM.xlsx]

## Sheet: c-pre_dist-P5
pre_type	pre_count	bin	bin_um	E_ratio mean	E_ratio std	E_ratio sem	I_ratio mean	I_ratio std	I_ratio sem
P-5	25	5	110	0.216127	0.285022	0.0570043	0.783873	0.285022	0.0570043
P-5	32	6	130	0.184601	0.158225	0.0279705	0.815399	0.158225	0.0279705
P-5	33	7	150	0.239855	0.213723	0.0372044	0.760145	0.213723	0.0372044
P-5	34	8	170	0.321686	0.175787	0.0301472	0.678314	0.175787	0.0301472
P-5	33	9	190	0.351366	0.209807	0.0365227	0.648634	0.209807	0.0365227
P-5	34	10	210	0.402494	0.185153	0.0317535	0.597506	0.185153	0.0317535
P-5	34	11	230	0.44774	0.170541	0.0292476	0.55226	0.170541	0.0292476
P-5	34	12	250	0.424558	0.19513	0.0334644	0.575442	0.19513	0.0334644
P-5	34	13	270	0.468494	0.184149	0.0315812	0.531506	0.184149	0.0315812
P-5	34	14	290	0.478196	0.155505	0.0266689	0.521804	0.155505	0.0266689
P-5	34	15	310	0.541189	0.178717	0.0306497	0.458811	0.178717	0.0306497
P-5	34	16	330	0.552032	0.199978	0.0342959	0.447968	0.199978	0.0342959
P-5	34	17	350	0.55481	0.209316	0.0358974	0.44519	0.209316	0.0358974
P-5	34	18	370	0.551824	0.230697	0.0395642	0.448176	0.230697	0.0395642
P-5	34	19	390	0.561794	0.257043	0.0440825	0.438206	0.257043	0.0440825
P-5	34	20	410	0.573796	0.205753	0.0352863	0.426204	0.205753	0.0352863
P-5	34	21	430	0.613378	0.198284	0.0340055	0.386622	0.198284	0.0340055
P-5	34	22	450	0.693433	0.236111	0.0404927	0.306567	0.236111	0.0404927
P-5	33	23	470	0.662381	0.184207	0.0320663	0.337619	0.184207	0.0320663
P-5	34	24	490	0.672226	0.232651	0.0398993	0.327774	0.232651	0.0398993

## Sheet: d-pre_dist-P6
pre_type	pre_count	bin	bin_um	E_ratio mean	E_ratio std	E_ratio sem	I_ratio mean	I_ratio std	I_ratio sem
P-6	5	5	110	0.165385	0.193912	0.0867199	0.834615	0.193912	0.0867199
P-6	5	6	130	0.199984	0.13135	0.0587415	0.800016	0.13135	0.0587415
P-6	5	7	150	0.182845	0.132119	0.0590853	0.817155	0.132119	0.0590853
P-6	5	8	170	0.19866	0.124345	0.0556086	0.80134	0.124345	0.0556086
P-6	5	9	190	0.357843	0.1333	0.0596136	0.642157	0.1333	0.0596136
P-6	4	10	210	0.303081	0.154078	0.0770388	0.696919	0.154078	0.0770388
P-6	5	11	230	0.398512	0.201076	0.0899238	0.601488	0.201076	0.0899238
P-6	5	12	250	0.288678	0.21194	0.0947823	0.711322	0.21194	0.0947823
P-6	5	13	270	0.316111	0.160588	0.0718172	0.683889	0.160588	0.0718172
P-6	6	14	290	0.252208	0.206391	0.0842588	0.747792	0.206391	0.0842588
P-6	6	15	310	0.243852	0.191179	0.0780486	0.756148	0.191179	0.0780486
P-6	6	16	330	0.27302	0.156366	0.0638362	0.72698	0.156366	0.0638362
P-6	6	17	350	0.314174	0.192935	0.0787652	0.685826	0.192935	0.0787652
P-6	6	18	370	0.414815	0.210993	0.0861377	0.585185	0.210993	0.0861377
P-6	6	19	390	0.515118	0.137022	0.0559391	0.484882	0.137022	0.0559391
P-6	6	20	410	0.604314	0.239878	0.0979296	0.395686	0.239878	0.0979296
P-6	5	21	430	0.409708	0.231369	0.103471	0.590292	0.231369	0.103471
P-6	5	22	450	0.597527	0.179728	0.0803769	0.402473	0.179728	0.0803769
P-6	6	23	470	0.575	0.333652	0.136213	0.425	0.333652	0.136213
P-6	5	24	490	0.506667	0.138243	0.0618241	0.493333	0.138243	0.0618241
